# Supplementary material for: Morphological Characterization of Human Lung Cancer Organoids Cultured in Type I Collagen Hydrogels: A Histological Approach
Source: Int J Mol Sci. 2023 Jun 14;24(12):10131. doi: 10.3390/ijms241210131 (PMC10299156; doi:10.3390/ijms241210131)
Supplement: Supplementary file 1 [file ijms-24-10131-s001.zip]

Archive with 6 entries (5 files):
- ijms-2426214-supplementary/
- ijms-2426214-supplementary/Video S1.mp4
- ijms-2426214-supplementary/Video S2.mp4
- ijms-2426214-supplementary/Video S3.mp4
- ijms-2426214-supplementary/Video S4.mp4
- ijms-2426214-supplementary/Video S5.mp4
